# Supplementary material for: Protein Conservation and Variation Suggest Mechanisms of Cell Type-Specific Modulation of Signaling Pathways
Source: PLoS Comput Biol. 2014 Jun 12;10(6):e1003659. doi: 10.1371/journal.pcbi.1003659 (PMC4055412; doi:10.1371/journal.pcbi.1003659)
Supplement: Table S1 — Reactome pathways. The table lists Reactome pathways and associated protein counts (total and associated with proteomics data). The last column indicates reasons for merging pathways or excluding them from the analyses. (XLS) [file pcbi.1003659.s007.xls]

## Sheet: Sheet1
Table S1. Reactome pathways.
Pathway	Total number of proteins	Proteins associated with proteomics data	Comment
Muscle contraction	14	8	Few proteins, cell type-specific
DNA Repair	77	58	merged to DR
Apoptosis	103	87
Disease	646	383	Cell type-specific
Binding and Uptake of Ligands by Scavenger Receptors	155	1	Missing proteomics data
Cellular responses to stress	25	11	Few proteins
Gene Expression	468	379
Circadian Clock	26	10	Few proteins
Membrane Trafficking	169	136
Metabolism of proteins	453	298	merged to MB
Developmental Biology	308	155
Neuronal System	235	58	Cell type-specific
Meiosis	76	34	Few proteins, cell type-specific
Hemostasis	416	201	Cell type-specific
Extracellular matrix organization	153	38
Transmembrane transport of small molecules	499	143
Cell-Cell communication	115	52
Cell Cycle	227	167	merged to DR
DNA Replication	101	81	merged to DR
Signal Transduction	1660	436
Metabolism	1098	573	merged to MB
Immune System	1274	519	Cell type-specific
The table lists Reactome pathways and associated protein counts (total and associated with proteomics data). The last column indicates reasons for merging pathways or excluding them from the analyses.
